# Supplementary material for: Heterologous Expression of Secondary Metabolite Genes in Trichoderma reesei for Waste Valorization
Source: J Fungi (Basel). 2022 Mar 30;8(4):355. doi: 10.3390/jof8040355 (PMC9032437; doi:10.3390/jof8040355)
Supplement: Supplementary file 1 [file jof-08-00355-s001.zip]

Archive with 1 entries (1 files):
- jof-1651595-supplementary.pdf
